# Supplementary material for: Thermal infrared imaging for conveyor roller fault detection in coal mines
Source: PLoS One. 2024 Jul 22;19(7):e0307591. doi: 10.1371/journal.pone.0307591 (PMC11262629; doi:10.1371/journal.pone.0307591)
Supplement: S1 Data — (XLSX) [file pone.0307591.s001.xlsx]

## Sheet: Sheet1
Running speed of conveyor belt	Surface temperature of idler in normal state	Surface temperature of idler in blocking state	Relative temperature difference	Temperature rise coefficient
2.5	12.7	20.3	7.6	37.4384
3	13.4	27.8	14.4	51.7986
3.5	13.8	31.5	17.7	56.1905
4	14.3	36.2	21.9	60.4972
4.5	14.9	40.9	26	63.5697
5	15.6	45.2	29.6	65.4867
Running speed of conveyor belt	Temperature at the bearing of the idler in normal state	Temperature at bearing of idler in damaged state	Relative temperature difference	Temperature rise coefficient
2.5	17.7	25.2	7.5	29.7619
3	18.2	36.5	18.3	50.137
3.5	18.9	38.6	19.7	51.0363
4	19.5	45.8	26.3	57.4236
4.5	20.2	48.6	28.4	58.4362
5	21.5	53.9	32.4	60.1113
Time	Temperature at the bearing of the idler in normal state	Temperature at bearing of idler in damaged state	Surface temperature of idler in normal state	Surface temperature of idler in blocking state
0	10.2	10.2	10.2	10.2
10	16.5	18.9	11.5	15.6
20	16.6	20.9	12.5	18.2
30	16.8	24.9	12.7	20.3
40	16.9	25	12.9	20.4
50	17.1	24.5	13.1	20.5
60	17.2	25.5	13.2	20.6
